# Supplementary material for: Whole-Genome Analysis of Mycobacterium neoaurum DSM 1381 and the Validation of Two Key Enzymes Affecting C22 Steroid Intermediates in Sterol Metabolism
Source: Int J Mol Sci. 2023 Mar 24;24(7):6148. doi: 10.3390/ijms24076148 (PMC10094492; doi:10.3390/ijms24076148)
Supplement: Supplementary file 1 [file ijms-24-06148-s001.zip]

Archive with 1 entries (1 files):
- ijms-2183374-supplementary.pdf
